# Supplementary material for: Secondary Lymphedema: Clinical Interdisciplinary Tricks to Overcome an Intriguing Disease
Source: Biology (Basel). 2023 Apr 24;12(5):646. doi: 10.3390/biology12050646 (PMC10215137; doi:10.3390/biology12050646)
Supplement: Supplementary file 1 [file biology-12-00646-s001.zip]

Archive with 1 entries (1 files):
- biology-2305747-supplementary.avi
